# Supplementary material for: Association of serum high-mobility group box protein 1 level with outcomes of acute exacerbation of idiopathic pulmonary fibrosis and fibrosing nonspecific interstitial pneumonia
Source: PLoS One. 2018 May 24;13(5):e0196558. doi: 10.1371/journal.pone.0196558 (PMC5967827; doi:10.1371/journal.pone.0196558)
Supplement: S1 Fig — (XLSX) [file pone.0196558.s001.xlsx]

## Sheet: data
IPF	rhTM	Smoking Index	diffuse	HRCT pattern	APACHE2	WBC	CRP	LDH	KL-6	SP-D	SP-A	FDP	D-dimar	P/F	Survival time	Serum HMGB1 at the day 0	day0-7	day7	CyA use
1	1	200	1	diffuse	13	4900	5.6	255	286	90.2	29.4	8.8	4.4	290.9	90	8.5	-1.1	7.4	1
1	1	480	1	diffuse	18	9000	17.6	343	2125	246	159	28.6	15.5	151.7	90	4.6	-2	2.6	1
1	1	900	0	multifocal	14	11000	1.1	277	2223	303	105	6	2.4	294.5	90	26.1	-21.8	4.3	1
1	1	800	0	peripheral	15	9700	10.5	344	1042	111	64.9	5.3	2.8	255.2	90	58.6	-38.4	20.2	1
1	1	1400	1	diffuse	9	10200	8.3	275	844	208	77.7	9.3	5	102	90	30.4	-22.7	7.7	1
1	1	300	1	diffuse	15	10700	14.9	542	1828	770	75.9	37	NA	59.8	6	8.6			0
1	1	1000	0	peripheral	NA	11900	10.7	415	2773	436	153	61.9	32.8	261	5	11.2			1
1	1	500	0	peripheral	17	10400	4.6	289	313	120	28.2	6.9	4.5	284.2	3	11.8			0
1	1	0	0	peripheral	10	11500	4.1	283	786	288	92.9	6.6	3.3	315.7	90	16.9	-7.3	9.6	1
1	1	1100	0	multifocal	10	9400	5.5	497	5072	253	59.6	106.1	41.1	380.4	90	16.6	-11.2	5.4	0
1	1	2000	1	diffuse	16	3300	14.4	373	708	1050	74.7	33.6	18.9	216.2	14	9.5	-2.8	6.7	1
1	1	480	0	multifocal	NA	16200	11.9	386	2227	92.7	123.1	5.9	3.3	348.6	90	9.3	7.3	16.6	1
1	1	0	1	diffuse	28	24000	14.7	647	2187	895	153.4	33.5	23.9	161.4	7	11.9	11.5	23.4	0
0	1	0	1	diffuse	NA	10600	10.4	369	1235	932	197	11.7	6.2	222.8	11	12.3	0.7	13	1
0	1	600	1	diffuse	NA	11700	14.1	449	649	312	53.9	16.7	8.6	61.9	6	10.3			1
1	1	450	0	multifocal	9	6500	2.4	303	10469	1070	58.1	5.7	2.4	145	90	4.8	-1.1	3.7	1
0	1	600	1	diffuse	NA	12300	4.5	372	1931	574	223	4.9	2.5	119	90	9.8	-6.9	2.9	1
0	1	1100	0	peripheral	NA	169000	1.2	557	690	87.8	67.1	4	1.5	314	90	15.3	-11	4.3	1
1	1	2000	1	diffuse	NA	11500	11	421	1053	230	72.3	8.7	4.6	206	35	6.2	4	10.2	1
0	1	600	0	peripheral	10	8200	3.8	349	1300	1160	104	28.8	17.6	373	90	4.8	1.7	6.5	1
1	1	1400	0	Multifocal	NA	11300	7.8	385	1873	547	102	22.1	11.8	256	4				0
1	1	900	0	peripheral	15	10600	6	228	922	275	107	3.8	2.1	84.2	90	11.1	-1.4	9.7	1
0	1	0	0	multifocal	19	10400	20.4	488	1757	309	170.4	10.7	3.9	180	5				0
0	1	720	1	diffuse	21	16200	9.7	593	1510	419	47	7.5	3.2	184.7	90	16.1	-13.3	2.8	1
0	1	900	0	multifocal	5	7300	4.8	248	1299	93.7	153.5	11.7	6.1	418.1	90	15.4	-12.8	2.6	1
1	0	400	1	diffuse	NA	19600	19	360	482	772	104	79.2	48.2	226.2	90	14.9	-12.3	2.6	0
1	0	1000	0	peripheral	18	9300	2.1	248	828	248	49.9	14.7	7.9	357.1	82	15	13.8	28.8	1
1	0	1200	1	diffuse	NA	7800	1.5	194	950	340	43.5	6.2	3.1	202.2	17	2.1	1.2	3.3	1
1	0	1000	1	diffuse	NA	14600	7.4	359	814	322	76	18.6	11.2	74.1	13	4.3	-3.1	1.2	0
1	0	1600	0	multifocal	9	8300	3.4	245	1080	498	123	10.9	4.7	262.4	90	8.1	-2.8	5.3	1
1	0	0	0	peripheral	NA	14500	11.8	351	731	330	58.2	7.9	4.1	329.5	12	16.3	3.4	19.7	0
1	0	260	0	peripheral	11	8100	4.5	352	1232	430	93.5	8.9	4.8	280	90	4.7	1	5.7	1
0	0	0	0	multifocal	9	5400	1.5	282	489	155	93.4	7	4	320.5	90	2.9	-0.1	2.8	1
1	0	800	1	diffuse	8	11900	2.6	356	2090	542	98.2	3.9	NA	241.5	15	9.7	17.1	26.8	0
1	0	800	1	diffuse	3	10400	27.5	586	983	1340	211.4	40.2	25	291	25	2.9	22.4	25.3	1
1	0	0	1	diffuse	8	17400	2.7	451	2120	592	80.3	3.2	1.2	246	16	10.5	-7.9	2.6	1
